# Supplementary material for: Detrimental impact of sulfide on the seagrass Zostera marina in dark hypoxia
Source: PLoS One. 2023 Dec 7;18(12):e0295450. doi: 10.1371/journal.pone.0295450 (PMC10703230; doi:10.1371/journal.pone.0295450)
Supplement: S1 Data — (XLSX) [file pone.0295450.s001.xlsx]

## Sheet: metabolite data
Table S2 metabolite data : Relative Metabolite levels in the leaves of Z. marina exposed to sulfide under dark hypoxic conditions - represents the underlying data for Fig 3: "Pathway analysis of the relative changes of metabolites in the leaves of Z. marina exposed to sulfide under dark hypoxic conditions." as well as Fig 4: Fold change of metabolites involved in tissue degradation.
sample ID	Treatment	Time	Glucose	Fructose	Malate	Citrate	Succinate	Pyruvate	Proline	Lactate	Valine	Tyrosine	Threonine	Serine	Glycine	Glutamine	Fumarate	Glutamate	Aspartate	Alanine	Cysteine	GABA	2-Oxoglutarate	Glutathione	Phytol	MDA
1	Control	0	1.02784	1.02107	0.934104	1.03821	1.06573	1.06969	0.934991	0.943987	1.05853	1.02616	0.995411	0.974512	0.961199	1.0476	1.00094	0.957568	1.06876	0.94055	1.04705	0.968998	1.01747	0.97178	0.365628	1.22341
2	Control	0	1.05869	0.969889	0.995531	0.930129	0.947662	0.933947	1.05699	1.01224	1.00426	1.04659	1.02178	0.96253	1.04598	1.01381	0.963432	1.02403	0.962883	0.948514	0.941667	0.940031	0.99697	0.958183	0.294562	0.897064
3	Control	0	1.05152	1.0594	1.0638	1.05165	0.967708	1.00644	1.03547	0.992347	0.986489	0.974984	1.04959	0.961709	0.961574	1.04632	0.999622	0.936755	0.954325	0.996719	1.05829	0.990654	1.06343	1.02001	0.781799	1.58144
4	Control	0	0.944045	1.05943	1.06579	0.964328	0.975357	0.987087	1.00743	1.06525	0.968781	0.984266	0.97824	1.03847	0.992991	0.972185	0.930242	0.951774	0.976971	0.93879	0.944028	1.02715	1.01278	1.06983	0.960071	0.713354
5	Control	0	0.944005	1.0699	0.970851	1.03386	0.947955	1.0508	0.979327	0.964428	0.972806	1.03699	1.01203	1.04768	1.06619	1.01439	0.987062	0.980145	1.00004	1.03159	0.986137	0.969397	1.03052	0.995718	1.90853	0.00129515
6	Control	0	0.978329	1.05811	0.959119	1.0632	0.968867	0.951269	1.00005	1.05881	0.999866	1.00432	0.957763	1.0624	0.977204	1.05858	1.02794	1.04685	1.015	1.03117	0.98912	0.969534	0.949452	0.963495	1.68941	1.58344
7	Control	15	0.917227	0.866098	1.05793	1.01414	1.16147	1.52536	1.04183	3.39303	1.176	1.05209	0.989495	0.927561	0.93178	0.997027	1.07722	1.05229	0.991789	1.22659	1.00436	1.14586	1.05912	0.901071	0.801526	0.70078
8	Control	15	0.91509	0.850496	1.09631	1.04262	1.13586	1.50889	0.992942	3.39218	1.03787	0.990769	0.930435	0.904074	0.933468	0.959187	0.994075	1.02182	0.908411	1.21869	0.952186	1.17317	1.05728	1.01896	1.71334	0.414893
9	Control	15	0.982462	0.855311	1.09944	0.963597	1.13462	1.65368	1.05249	2.9898	1.1595	1.03048	0.919757	0.951269	1.04035	1.03598	1.04998	0.977631	0.984276	1.27479	0.920563	1.12752	1.048	0.903385	0.0197875	0.452049
10	Control	15	0.959064	0.811232	1.08505	1.02403	1.14066	1.50118	1.10246	3.41825	1.13682	0.932669	0.945026	0.999004	1.04934	0.976742	1.0162	0.950467	1.0009	1.19498	0.910341	1.02379	1.08782	0.91902	2.72111	0.363345
11	Control	15	0.933596	0.803681	1.00385	0.916683	1.1941	1.68007	1.0259	3.29492	1.13516	1.0295	0.981063	0.92861	0.98118	1.03254	1.08836	0.983268	0.929252	1.12736	0.968162	1.15613	1.0157	1.02104	0.139718	2.432
12	Control	15	0.895774	0.813718	1.00653	0.950418	1.12447	1.4927	1.00099	3.03723	1.14886	0.949104	0.88944	1.02773	0.922034	0.985607	0.953019	0.998019	0.902192	1.22231	0.927392	1.05009	1.0872	0.933411	0.93099	1.91752
13	Control	30	0.780723	0.714076	1.1964	0.923463	1.6605	2.94593	1.29047	6.15684	1.18958	0.969895	0.829986	0.886609	0.935812	0.860031	1.20995	0.914874	0.865439	1.95649	0.898895	1.52158	1.64163	0.963177	0.626183	1.82445
14	Control	30	0.783006	0.690881	1.1827	1.0019	1.61013	2.80106	1.27259	5.50391	1.14551	0.934027	0.877001	0.904823	0.861721	0.926385	1.16038	0.88881	0.836253	1.95365	0.859974	1.57957	1.69544	0.956104	0.0316989	2.02392
15	Control	30	0.867711	0.717122	1.2875	1.00628	1.55914	2.86248	1.32212	5.88669	1.18567	0.908744	0.790374	0.883675	0.866035	0.857932	1.22134	0.855848	0.775614	2.00928	0.85763	1.70983	1.59098	0.891488	1.04635	0.112254
16	Control	30	0.787089	0.661368	1.26975	0.898296	1.55252	2.76312	1.20189	5.89898	1.20486	1.00663	0.773177	0.96972	0.86078	0.977693	1.15482	0.915339	0.794478	1.94611	0.875046	1.50599	1.66393	0.968665	0.804565	0.491884
17	Control	30	0.846959	0.712379	1.16998	0.980132	1.56004	2.96781	1.28012	6.16842	1.12529	1.01442	0.820183	0.942575	0.959218	0.931462	1.22718	0.938189	0.805024	1.85903	0.85733	1.53783	1.62796	0.92889	2.25849	0.572446
18	Control	30	0.849405	0.711479	1.29618	0.917058	1.56335	2.98505	1.2209	5.89831	1.24712	0.998475	0.82378	0.902537	0.968817	0.915567	1.27129	0.919977	0.862842	2.01066	0.952921	1.65124	1.64695	0.859406	1.58931	0.6774
19	Control	45	0.692979	0.580955	1.33337	0.984709	3.11983	4.05721	1.2942	7.20071	1.25344	0.960218	0.636017	0.970113	0.925215	0.857603	1.26053	0.884295	0.650039	2.6055	0.838501	2.03811	2.94463	0.807496	0.52224	0.532832
20	Control	45	0.663139	0.515834	1.31909	0.885372	2.8031	3.70668	1.31493	7.21853	1.26179	0.942851	0.615471	0.971404	0.875464	0.856521	1.31227	0.822826	0.661361	2.97584	0.88041	1.99506	3.1197	0.89283	0.139856	1.25128
21	Control	45	0.651238	0.583453	1.32667	0.997678	3.08906	3.85096	1.27941	7.77322	1.22435	0.999821	0.638644	0.871857	0.929846	0.787437	1.27679	0.82917	0.665892	2.91525	0.779528	2.16388	2.75212	0.815031	2.08986	0.00592242
22	Control	45	0.682012	0.57036	1.32869	1.00409	3.01143	3.71436	1.17343	7.19948	1.25927	0.914655	0.632125	0.877659	0.916491	0.894015	1.3744	0.832326	0.66834	2.78737	0.82244	2.23625	3.02971	0.853978	2.12263	0.150849
23	Control	45	0.676172	0.531573	1.28403	0.939275	2.8749	4.05357	1.155	7.14533	1.29043	0.919587	0.629906	0.932325	0.854877	0.844737	1.31949	0.888005	0.63703	2.6351	0.882729	1.95478	3.11432	0.871454	0.770756	3.73462
24	Control	45	0.704251	0.533714	1.33361	0.937671	3.13114	4.02845	1.23706	7.48035	1.30506	0.977343	0.642322	0.911414	0.968401	0.892827	1.29765	0.781332	0.675835	2.80053	0.779297	2.20309	3.11005	0.829713	1.72999	0.0443629
25	Control	60	0.640023	0.545716	1.29202	0.981318	3.81431	4.26404	1.55899	8.29903	1.22308	0.922894	0.556492	0.94946	0.850179	0.865331	1.37565	0.768468	0.594404	3.92728	0.758597	2.65478	3.558	0.862091	1.98765	0.192358
26	Control	60	0.663595	0.507736	1.36575	0.986187	4.29582	4.36605	1.49647	8.30109	1.34281	0.943144	0.538369	0.941948	0.838521	0.816483	1.38908	0.825718	0.592599	3.91371	0.809853	2.53846	3.88162	0.84992	2.48748	0.44413
27	Control	60	0.662593	0.542511	1.4158	0.931836	3.88934	4.20719	1.5135	8.15662	1.24174	0.971383	0.580568	0.845593	0.930249	0.828031	1.32013	0.7666	0.567592	3.88237	0.827975	2.52373	3.90941	0.872157	1.69616	2.04525
28	Control	60	0.718467	0.487755	1.45152	0.971436	3.78244	3.89214	1.43605	7.92063	1.20114	0.987425	0.560374	0.932851	0.883025	0.781688	1.35612	0.799067	0.560442	3.90574	0.832641	2.65974	3.54447	0.838156	1.54443	1.4267
29	Control	60	0.638683	0.547796	1.35231	0.897672	3.84192	4.32564	1.53372	8.66543	1.1999	0.938566	0.562844	0.950386	0.864536	0.781456	1.31672	0.82518	0.593145	3.72792	0.756977	2.49734	3.52211	0.766532	0.593244	0.372768
30	Control	60	0.718488	0.546681	1.36122	0.895451	3.80622	4.36944	1.47323	8.10359	1.32331	0.954304	0.589627	0.923836	0.888431	0.795194	1.44939	0.814795	0.573552	3.45796	0.821414	2.40898	3.73348	0.804392	2.68806	2.35156
31	Control	75	0.671719	0.447087	1.37405	1.00428	4.06411	4.48473	1.46548	8.74563	1.37742	0.943409	0.563145	0.839811	0.865484	0.792305	1.39418	0.832559	0.515767	4.34235	0.817234	2.60987	4.32306	0.772601	1.77542	1.02661
32	Control	75	0.660365	0.482208	1.40328	0.887378	4.31656	4.28731	1.43272	9.06548	1.31098	0.966674	0.507657	0.795562	0.809178	0.730956	1.34704	0.760078	0.558689	4.16999	0.831684	2.52932	3.96662	0.843397	3.51509	3.13808
33	Control	75	0.660833	0.483603	1.50415	0.881327	4.06897	4.22196	1.36342	8.26287	1.21049	0.878222	0.554221	0.806109	0.863275	0.751668	1.41587	0.817278	0.555341	3.82787	0.7972	2.86297	4.41266	0.836435	3.72674	0.0175649
34	Control	75	0.67355	0.473862	1.4349	0.8973	4.00889	4.64088	1.53688	9.39952	1.21169	0.940564	0.493494	0.803663	0.765438	0.761031	1.49143	0.775017	0.576037	4.1329	0.796196	2.8323	4.41585	0.839366	1.94714	1.0781
35	Control	75	0.675127	0.459771	1.37881	0.964556	4.39456	4.444	1.48093	8.58368	1.35393	0.856328	0.557583	0.867928	0.776311	0.735765	1.40269	0.763566	0.536027	4.25023	0.758792	2.70136	3.86517	0.75738	3.72629	0.330628
36	Control	75	0.651172	0.464789	1.37463	0.916668	4.46254	4.2159	1.54324	8.88063	1.26254	0.878153	0.556171	0.791685	0.832102	0.748876	1.36695	0.809959	0.533947	3.92655	0.835895	2.56488	3.98108	0.819014	2.82613	1.50998
37	Control	90	0.641452	0.423335	1.51771	0.913404	4.27611	4.84615	1.43995	9.06224	1.30888	0.960631	0.490512	0.801672	0.725717	0.711438	1.5299	0.76477	0.517335	4.52606	0.682927	3.01007	4.07602	0.802891	6.4175	0.0875862
38	Control	90	0.632023	0.412504	1.43467	0.956648	4.37287	4.3452	1.28542	9.60949	1.26629	0.962959	0.481851	0.741417	0.753054	0.758227	1.46506	0.720229	0.524199	4.47173	0.758797	2.96872	4.17075	0.752053	4.87182	0.8152
39	Control	90	0.628589	0.462525	1.4439	0.937126	4.33683	4.64607	1.31218	8.75755	1.38954	0.877225	0.518477	0.828788	0.748191	0.745064	1.34031	0.790595	0.528394	4.29067	0.721824	2.99875	4.32949	0.748794	4.3836	2.15716
40	Control	90	0.651632	0.457482	1.5341	0.909005	4.19575	4.34605	1.33984	8.83476	1.23754	0.869516	0.510315	0.820628	0.730018	0.806938	1.44763	0.718424	0.521121	4.81578	0.682183	3.1792	3.93715	0.769645	5.4498	3.67186
41	Control	90	0.670314	0.427358	1.49662	0.900009	4.21408	4.69649	1.3589	8.55743	1.36956	0.967868	0.45813	0.829007	0.780048	0.790143	1.52803	0.795442	0.522923	4.31285	0.66985	2.80038	4.23054	0.843901	4.65902	0.0962427
42	Control	90	0.657364	0.425426	1.40671	0.91944	4.44635	4.7489	1.42034	9.37566	1.40221	0.867333	0.492566	0.845235	0.816005	0.727932	1.50807	0.745053	0.522964	4.49637	0.730116	3.1268	3.94999	0.741799	4.64215	0.0780167
43	Control	105	0.659347	0.364316	1.38607	0.90196	4.49809	4.89489	1.4891	9.08079	1.27972	0.888152	0.435745	0.739707	0.789831	0.789321	1.34437	0.735291	0.431582	5.01806	0.68119	3.08836	4.18194	0.783832	5.1745	0.227107
44	Control	105	0.607548	0.398076	1.43583	0.9364	4.49695	4.4877	1.4349	10.2277	1.25104	0.85792	0.460057	0.7855	0.792597	0.710944	1.48318	0.68278	0.463735	5.16569	0.621389	2.99288	4.16111	0.71914	5.5629	4.66618
45	Control	105	0.612161	0.3631	1.55417	0.934296	4.60182	4.87728	1.3875	9.90817	1.25267	0.857069	0.451503	0.74243	0.765712	0.741272	1.38204	0.686446	0.444786	5.10019	0.625997	3.3637	4.68061	0.801613	5.41119	0.197191
46	Control	105	0.663866	0.362144	1.42381	0.913097	4.31859	4.51385	1.48269	9.30096	1.38076	0.853302	0.423484	0.739238	0.752563	0.751699	1.4385	0.759593	0.445007	5.29251	0.646414	3.17403	4.55349	0.784853	5.00917	0.0641619
47	Control	105	0.648384	0.377147	1.5618	0.945464	4.53468	4.60985	1.34838	9.13949	1.31054	0.938984	0.459401	0.728535	0.770019	0.797939	1.52036	0.693415	0.457213	5.18654	0.639657	3.3243	4.3484	0.754537	6.16296	0.764249
48	Control	105	0.593184	0.386452	1.40069	0.908506	4.78066	4.78859	1.41252	9.31594	1.27565	0.861582	0.437564	0.777159	0.748673	0.696287	1.44473	0.751002	0.476507	5.24455	0.675814	3.19521	4.11843	0.754928	4.48692	0.536922
49	Control	120	0.653162	0.364068	1.44089	1.00267	5.29519	4.91994	1.38189	9.83268	1.38747	0.921818	0.379448	0.718431	0.801411	0.751899	1.54677	0.706204	0.402427	5.66361	0.591109	3.14168	5.08237	0.722694	5.24405	1.10368
50	Control	120	0.634677	0.353048	1.5691	0.979519	4.63198	4.73997	1.44283	9.73914	1.31715	0.933597	0.372643	0.742458	0.700286	0.750429	1.4855	0.67768	0.426823	6.02998	0.630999	3.27957	4.64792	0.782562	6.44086	0.576926
51	Control	120	0.613229	0.361117	1.56577	0.968645	5.18158	5.13231	1.50376	9.34282	1.34961	0.913873	0.411813	0.763659	0.729079	0.72342	1.37841	0.669212	0.396832	5.97447	0.622785	3.39037	4.83963	0.802776	5.917	0.163649
52	Control	120	0.663297	0.334587	1.49642	0.924901	4.73138	4.84058	1.43754	10.0979	1.34086	0.921697	0.377773	0.771187	0.785812	0.677105	1.47462	0.727041	0.393416	5.50967	0.623131	3.44376	4.58115	0.805139	5.14643	5.02094
53	Control	120	0.645067	0.331221	1.45173	0.9775	4.78586	4.98077	1.42175	10.5297	1.3417	0.876607	0.410315	0.80117	0.733743	0.751166	1.52639	0.710893	0.389214	5.42063	0.599749	3.40751	4.59488	0.804563	5.68467	0.266049
54	Control	120	0.644033	0.341488	1.5316	0.952001	5.0622	4.96834	1.46056	10.1889	1.26918	0.920013	0.370133	0.740761	0.774411	0.676994	1.41952	0.714522	0.422213	5.44469	0.622905	3.11597	4.689	0.771829	4.00732	0.0109027
55	Control	135	0.56818	0.298195	1.50343	0.940465	5.25746	5.05493	1.51281	11.004	1.43969	0.893086	0.380447	0.749129	0.681324	0.669866	1.50407	0.636696	0.384913	6.52239	0.53536	3.22087	4.70634	0.788834	6.4009	5.67862
56	Control	135	0.593653	0.313685	1.56528	0.897084	5.50464	4.92663	1.44214	10.5747	1.32542	0.899496	0.382278	0.679848	0.658422	0.703352	1.39125	0.692842	0.355662	6.02779	0.545264	3.61288	5.29339	0.792991	5.67451	0.221825
57	Control	135	0.577628	0.286084	1.48846	0.914602	5.26506	5.00547	1.41813	10.7745	1.33542	0.840795	0.361835	0.749936	0.678084	0.668849	1.5499	0.619013	0.360484	6.3395	0.48837	3.57274	4.71827	0.800876	5.3213	0.171259
58	Control	135	0.599126	0.296149	1.52868	0.938668	5.20556	4.86209	1.42096	10.8811	1.28678	0.879015	0.385298	0.75266	0.655326	0.722117	1.53643	0.646766	0.3526	6.20763	0.501597	3.42373	4.82294	0.722216	7.89961	1.14996
59	Control	135	0.6419	0.308315	1.46294	0.988292	5.23155	5.35571	1.43993	9.78983	1.37487	0.880377	0.385583	0.683957	0.707827	0.70989	1.56863	0.64935	0.371016	6.82198	0.475622	3.47057	5.25995	0.799595	6.30665	0.353625
60	Control	135	0.650897	0.279918	1.45736	0.916412	5.6075	5.36832	1.55709	11.0493	1.40072	0.854754	0.372866	0.699406	0.730398	0.713508	1.50099	0.682336	0.356295	6.26298	0.479072	3.28916	4.97772	0.789518	3.75738	0.00685931
61	Sulfide	0	1.056	1.03527	0.953316	1.04092	0.95204	0.957754	1.02046	0.944473	0.982447	1.0607	0.98217	1.05733	1.05628	1.06828	0.947566	0.961748	0.999529	1.04578	1.01707	1.05834	0.975902	0.974111	0.666176	1.3776
62	Sulfide	0	1.05235	1.04265	0.94221	1.04915	1.02791	0.949327	0.969975	1.05989	0.983766	1.03684	1.00202	1.02988	1.06509	0.94988	0.996166	1.06451	1.04068	1.06473	1.00772	1.00744	1.00362	1.03027	1.06209	1.37982
63	Sulfide	0	0.997223	1.03608	1.01291	0.933456	0.971009	1.05311	0.976571	1.04584	0.949106	1.01251	1.02812	0.943877	1.06759	1.06215	1.05292	0.981797	1.06095	0.962844	0.977853	1.06299	1.04319	0.933794	1.48812	1.77786
64	Sulfide	0	1.00961	0.950306	1.00482	1.00924	0.971095	1.00599	1.03727	1.0542	1.05129	0.976771	1.00304	1.05924	0.951513	1.01471	1.03689	1.02114	1.06305	1.04021	0.985834	1.01641	1.03028	1.03897	0.54789	0.123947
65	Sulfide	0	1.00529	0.985954	0.964134	1.04711	1.03154	0.976915	0.98316	1.06777	1.01314	0.960857	0.993529	1.03029	0.96678	1.01913	0.997514	0.941722	0.96075	1.00011	0.95752	1.12215	0.958259	1.05275	0.305865	0.51644
66	Sulfide	0	0.94401	0.973489	0.958306	1.01279	1.02739	0.974606	0.955949	1.01285	0.968427	1.03533	1.01786	1.01213	0.949875	1.04626	0.931228	1.06805	0.948694	1.03489	1.03618	1.09962	0.990702	0.989393	1.92985	0.82433
67	Sulfide	15	0.966389	0.924514	1.09941	0.922528	1.18228	1.96993	1.01775	3.69975	0.992748	1.0029	0.913532	0.940873	0.903343	1.02705	1.03739	0.969849	1.01229	1.21462	1.02506	1.04969	1.00239	1.01313	0.804342	1.51681
68	Sulfide	15	0.914494	0.905107	1.08342	1.01571	1.12005	1.98677	1.05153	3.54702	1.00269	0.914222	0.928236	0.996292	1.00085	0.937449	0.960633	0.994701	0.977012	1.13461	0.99224	1.1557	0.991155	0.943661	2.84953	2.5768
69	Sulfide	15	0.950147	0.971476	1.10604	0.992676	1.11098	1.79634	0.974997	3.70101	1.03468	0.913811	1.0174	0.917537	0.955349	0.955152	1.00112	0.968324	1.01148	1.15574	0.977159	1.08142	1.10179	0.95228	0.569482	0.550311
70	Sulfide	15	0.999973	0.968956	0.986995	0.943617	1.15584	1.80978	1.08394	3.83154	1.11956	1.02114	1.00362	0.951081	1.00008	1.00168	1.03846	1.02749	0.950377	1.17402	1.00607	1.09519	1.08105	1.01043	1.6315	1.80929
71	Sulfide	15	0.954594	1.01367	1.05163	0.966298	1.06489	1.80199	0.978328	3.69155	1.03645	0.90068	0.899614	0.88006	1.02315	1.0077	0.950536	0.952162	0.910275	1.21369	1.04603	1.1317	1.06397	0.985255	1.49245	0.682633
72	Sulfide	15	0.874811	0.896196	1.01954	0.925462	1.13475	1.92494	1.02017	3.6019	1.03335	0.911106	1.01203	0.933895	1.0263	1.04564	1.00474	1.05331	0.966684	1.10473	0.999961	1.15893	1.04122	0.985221	0.396689	0.0729936
73	Sulfide	30	0.87431	0.862347	1.06974	0.953902	1.53962	3.10892	1.19071	6.28137	1.17968	0.935933	0.785327	0.861718	0.909706	0.877353	1.14548	0.890264	0.800963	1.56621	1.1766	1.5993	1.57149	1.0697	2.65852	0.173755
74	Sulfide	30	0.909731	0.806183	1.1274	0.941967	1.52163	3.08619	1.11851	6.6886	1.12499	0.956424	0.752102	0.901887	0.902363	0.884336	1.06835	0.876799	0.804593	1.69997	1.18998	1.47954	1.40984	1.07025	0.958734	0.250028
75	Sulfide	30	0.932897	0.771261	1.13844	0.896261	1.5287	3.33482	1.18209	6.60632	1.09731	0.985771	0.801396	0.819977	0.846126	0.952724	1.12858	0.981012	0.852345	1.55271	1.10871	1.47079	1.38871	1.06737	1.82943	0.246205
76	Sulfide	30	0.86327	0.846275	1.08874	0.987957	1.60398	3.1756	1.11255	6.47449	1.12144	1.01542	0.70174	0.90885	0.879672	0.94898	1.11195	0.869336	0.804559	1.56709	1.19651	1.42491	1.4911	1.03589	2.69559	0.0449184
77	Sulfide	30	0.884028	0.849481	1.13596	0.895951	1.63568	3.23391	1.17988	6.64634	1.12109	1.0143	0.748601	0.878579	0.808002	0.860838	1.15097	0.919966	0.805454	1.62771	1.17123	1.58279	1.38597	1.11527	2.63627	0.0753795
78	Sulfide	30	0.898483	0.817048	1.11895	0.939051	1.61427	3.14797	1.23423	6.37479	1.15476	0.929209	0.743455	0.875419	0.811318	0.941221	1.12486	0.971261	0.884558	1.58061	1.11246	1.5106	1.50629	1.16504	1.37496	1.89568
79	Sulfide	45	0.815157	0.73375	1.20741	0.935888	2.86773	4.36044	1.28189	9.11548	1.21506	0.917473	0.688702	0.725027	0.858058	0.883883	1.27369	0.930586	0.863188	2.13093	1.24205	1.98971	2.64722	1.3009	0.547251	0.215681
80	Sulfide	45	0.84577	0.665848	1.29097	0.951358	2.70827	4.63252	1.28422	8.5862	1.12531	0.908643	0.708031	0.743944	0.778613	0.855356	1.28375	0.898367	0.858696	2.26569	1.34786	2.09213	2.56747	1.26247	0.876813	0
81	Sulfide	45	0.774015	0.666582	1.14837	0.893297	2.59314	4.21827	1.34257	8.4761	1.1444	0.886351	0.744795	0.757276	0.829091	0.913016	1.16694	0.82847	0.877406	2.13571	1.34594	1.99766	2.69182	1.32457	4.03001	0.417313
82	Sulfide	45	0.854872	0.743117	1.14117	0.986636	2.89303	4.18187	1.28649	8.43729	1.19326	0.98724	0.667285	0.758507	0.791118	0.815724	1.1799	0.858515	0.863329	2.32777	1.21383	2.03468	2.52828	1.22455	3.03794	0.514916
83	Sulfide	45	0.843356	0.696431	1.23688	0.881729	2.61532	4.3961	1.25244	8.10378	1.22422	0.903687	0.723022	0.748193	0.797183	0.81396	1.1768	0.846243	0.821494	2.39621	1.19497	2.07922	2.83502	1.30681	3.69262	0
84	Sulfide	45	0.816054	0.673789	1.20557	0.876358	2.69933	4.36619	1.18631	8.84687	1.24183	0.938489	0.655683	0.716803	0.780577	0.866307	1.21661	0.831723	0.781969	2.37428	1.23593	2.03971	2.75445	1.2893	1.46958	2.00173
85	Sulfide	60	0.865864	0.72148	1.24021	0.890901	3.75587	4.8935	1.378	9.77953	1.33149	0.935908	0.584004	0.666601	0.854352	0.809111	1.26643	0.874164	0.805356	3.07886	1.4055	2.21174	3.29563	1.26563	5.89503	2.10181
86	Sulfide	60	0.865964	0.687943	1.22439	0.890569	3.73519	4.72083	1.22309	9.49809	1.19927	0.944224	0.648191	0.630674	0.836112	0.822947	1.40029	0.861964	0.760847	3.17506	1.41112	2.29375	3.31426	1.25106	3.4928	0.24266
87	Sulfide	60	0.794861	0.713364	1.30982	0.982291	3.69899	4.69981	1.25814	10.4147	1.2954	0.873601	0.630788	0.707025	0.790034	0.865373	1.30764	0.856347	0.800453	2.87989	1.33125	2.22765	3.5796	1.22764	4.6248	0.366605
88	Sulfide	60	0.854103	0.670644	1.32377	0.919252	3.50613	4.69401	1.33651	9.60137	1.28166	0.871094	0.586541	0.65136	0.767243	0.796723	1.28931	0.898657	0.771073	3.02398	1.28448	2.25441	3.7712	1.38525	4.78774	1.23071
89	Sulfide	60	0.866992	0.661562	1.27022	1.00608	3.64092	4.76629	1.26764	10.011	1.2978	0.8933	0.576922	0.690919	0.775891	0.861801	1.3272	0.798843	0.757268	2.83578	1.41592	2.07329	3.76101	1.39761	5.47163	2.45258
90	Sulfide	60	0.831168	0.634365	1.22157	0.900806	3.83897	5.07604	1.22865	10.3035	1.25123	0.884389	0.628812	0.682518	0.814541	0.798337	1.24117	0.827668	0.782277	2.9851	1.32945	2.30782	3.71954	1.29117	3.73994	1.73395
91	Sulfide	75	0.755619	0.634866	1.1294	0.928852	3.198	5.59804	1.12317	13.0863	0.977193	0.756267	0.622009	0.508341	0.685759	0.845401	1.13956	0.902934	0.776768	2.78959	1.42741	1.68356	3.24265	1.29237	8.49985	6.94914
92	Sulfide	75	0.825392	0.634729	1.02272	0.999423	3.33147	6.35707	1.04458	13.9137	1.10371	0.776633	0.574374	0.55854	0.621715	0.806518	1.1549	0.836149	0.774299	2.84903	1.44249	1.72482	2.99048	1.32433	9.50387	7.04138
93	Sulfide	75	0.837415	0.625072	1.14924	0.951967	3.22118	6.06523	1.16704	13.2597	1.03355	0.721551	0.588867	0.514234	0.64247	0.863437	1.15339	0.844108	0.770445	3.02163	1.3955	1.64403	3.31523	1.40838	8.02942	6.50523
94	Sulfide	75	0.798316	0.612006	1.12897	1.00273	3.51111	5.97841	1.04293	12.8277	1.01089	0.77654	0.585762	0.522786	0.632387	0.895767	1.11216	0.86858	0.758876	3.08361	1.45045	1.5797	3.04714	1.29671	8.46018	4.76553
95	Sulfide	75	0.809874	0.630412	1.15776	0.912393	3.37455	5.80752	1.1763	13.9002	0.998168	0.725637	0.582696	0.556666	0.682389	0.840611	1.12425	0.886687	0.740947	2.81234	1.36386	1.64433	3.31805	1.2863	11.0607	7.55068
96	Sulfide	75	0.810249	0.604183	1.01478	0.88187	3.45342	5.97339	1.03074	13.4986	1.0464	0.768019	0.634521	0.521742	0.684684	0.859293	1.1589	0.845647	0.813588	3.06503	1.45638	1.71402	3.32871	1.45761	9.82729	5.15826
97	Sulfide	90	0.834594	0.563674	1.16119	1.00145	2.80176	5.85094	1.07427	14.0054	0.933986	0.622518	0.588533	0.409241	0.537258	0.791469	1.06952	0.892163	0.686967	2.614	1.62159	1.44039	2.66084	1.45292	9.07481	7.96017
98	Sulfide	90	0.755354	0.54361	1.10217	0.923936	2.5365	6.39748	1.09355	12.7988	0.958463	0.633514	0.622482	0.419917	0.497697	0.82286	1.01424	0.892595	0.673959	2.64024	1.50847	1.59146	2.6384	1.48005	12.2172	7.19227
99	Sulfide	90	0.803412	0.547823	1.06595	0.968762	2.72462	5.92113	1.1005	12.537	0.938584	0.653055	0.627245	0.41737	0.510333	0.789776	1.04215	0.824358	0.721196	2.57688	1.45804	1.56113	2.52156	1.31738	9.55136	4.88243
100	Sulfide	90	0.765679	0.566979	1.03176	0.908072	2.6906	5.97445	0.999445	13.3263	0.909476	0.654976	0.602856	0.390694	0.497315	0.855615	1.03405	0.901292	0.652412	2.71841	1.44178	1.43173	2.56551	1.45406	12.6229	5.93326
101	Sulfide	90	0.795051	0.56282	1.10516	0.938255	2.83288	6.12842	0.97628	12.8944	0.916491	0.672168	0.591947	0.44441	0.56008	0.816166	1.03489	0.913082	0.634518	2.5747	1.50805	1.60416	2.60812	1.43224	10.8129	4.04152
102	Sulfide	90	0.751273	0.526794	1.12203	0.905589	2.55733	6.59647	1.05065	13.2869	0.87877	0.626926	0.621625	0.39625	0.518294	0.837092	1.12225	0.871809	0.687314	2.55829	1.42873	1.50465	2.73495	1.39274	11.4153	6.47436
103	Sulfide	105	0.789076	0.54837	1.05433	0.89292	2.88211	6.93351	0.816751	14.0781	0.832961	0.527004	0.585716	0.318984	0.564155	0.813349	1.04889	0.810898	0.647341	2.79811	1.65146	1.49489	2.54121	1.50751	20.9792	11.5134
104	Sulfide	105	0.760041	0.538306	0.957423	0.878958	2.68413	6.28556	0.870186	13.7625	0.810845	0.51956	0.591416	0.311232	0.526576	0.887188	0.96189	0.893241	0.642336	2.78823	1.73614	1.38733	2.35078	1.51317	22.1844	10.3247
105	Sulfide	105	0.813503	0.51292	1.04689	0.988567	2.85812	7.14162	0.889013	15.1989	0.812317	0.53981	0.616998	0.30728	0.566307	0.90319	1.04181	0.807069	0.67342	2.75664	1.61943	1.40213	2.65381	1.46344	18.8084	11.5496
106	Sulfide	105	0.779945	0.532612	1.05684	0.929716	2.86296	6.66066	0.813972	13.6914	0.784496	0.537978	0.573569	0.329791	0.567511	0.84544	0.998695	0.910464	0.665212	2.76001	1.79584	1.50184	2.56454	1.43202	17.6969	12.3184
107	Sulfide	105	0.778121	0.574801	1.05142	0.9523	2.61755	6.39289	0.91522	13.3876	0.754774	0.554637	0.583267	0.327472	0.578193	0.904303	0.945911	0.902141	0.721495	2.70448	1.71397	1.43902	2.43959	1.34363	17.7713	11.1729
108	Sulfide	105	0.779067	0.556511	1.0767	0.92873	2.91424	7.05313	0.920457	14.8217	0.771562	0.505292	0.577376	0.303008	0.556371	0.84091	0.997911	0.863556	0.719002	2.49187	1.7804	1.38253	2.59704	1.47338	19.2441	13.1236
109	Sulfide	120	0.755907	0.548115	0.908771	0.960806	2.51827	6.90801	0.676209	15.4772	0.66858	0.463281	0.541018	0.19367	0.521369	0.800439	0.849146	0.886961	0.715066	2.5847	1.80542	1.24551	2.38617	1.46138	19.4175	11.8393
110	Sulfide	120	0.828722	0.542359	0.819287	1.01017	2.43372	7.18175	0.753231	14.2115	0.642029	0.448345	0.6045	0.192376	0.506965	0.817507	0.859344	0.850033	0.750579	2.61361	1.755	1.25756	2.48256	1.55528	20.4707	14.2146
111	Sulfide	120	0.796926	0.515147	0.801388	0.988317	2.48196	7.38737	0.739133	14.4471	0.642835	0.43783	0.604658	0.194887	0.466498	0.853227	0.89787	0.896433	0.660819	2.49865	1.74833	1.29667	2.28056	1.37951	22.8529	11.8742
112	Sulfide	120	0.809618	0.51528	0.847178	1.00455	2.56872	6.8985	0.68225	14.3568	0.688924	0.448835	0.531236	0.191313	0.489578	0.833257	0.858167	0.844506	0.685784	2.56633	1.69964	1.29652	2.45793	1.55698	22.6078	11.1248
113	Sulfide	120	0.734037	0.546164	0.798481	0.909495	2.62175	6.64583	0.74626	13.8191	0.631224	0.475373	0.603024	0.202001	0.521469	0.849252	0.839684	0.903763	0.689373	2.70356	1.75594	1.24189	2.23668	1.47367	23.409	11.8461
114	Sulfide	120	0.793321	0.525796	0.807066	0.932799	2.67886	6.77646	0.670474	14.9397	0.6378	0.461162	0.552272	0.190625	0.514996	0.869418	0.873019	0.82929	0.690512	2.59142	1.62838	1.26899	2.40832	1.52396	24.2873	13.9779
115	Sulfide	135	0.811625	0.481073	0.732133	0.899967	2.26036	7.44338	0.620715	14.7053	0.561325	0.373574	0.543235	0.0947665	0.378746	0.899776	0.686838	0.808071	0.735193	2.45802	1.6576	0.949972	2.32562	1.53303	25.9141	12.8541
116	Sulfide	135	0.782584	0.474574	0.75906	0.95399	2.32237	7.26464	0.580054	14.5249	0.565782	0.375879	0.563041	0.0852139	0.388491	0.834331	0.761985	0.872972	0.735086	2.32619	1.73496	0.892675	2.1849	1.41403	27.7257	10.5912
117	Sulfide	135	0.80394	0.523459	0.781936	1.00293	2.22179	6.84411	0.586188	14.214	0.538197	0.367501	0.580942	0.0885807	0.3712	0.843381	0.727473	0.855687	0.696634	2.46719	1.69846	0.964272	2.20647	1.40547	25.7837	14.0559
118	Sulfide	135	0.831882	0.505208	0.766688	0.910171	2.28115	7.34964	0.624591	15.5863	0.569599	0.367361	0.557678	0.0890129	0.402615	0.811529	0.719668	0.897806	0.760392	2.27367	1.82244	0.931391	2.29458	1.56313	26.4718	12.8565
119	Sulfide	135	0.759214	0.475146	0.726664	0.919667	2.41167	7.46133	0.620554	14.6455	0.512796	0.366742	0.57828	0.0923476	0.412094	0.886902	0.709403	0.81472	0.691591	2.53956	1.66631	0.863665	2.11088	1.45661	24.9094	15.0832
120	Sulfide	135	0.76581	0.475957	0.769341	0.94811	2.24948	6.6751	0.609567	14.2162	0.553852	0.340452	0.572713	0.0959741	0.396636	0.849441	0.730547	0.882496	0.711121	2.55267	1.7027	0.91231	2.23422	1.49394	21.3478	14.1947
